# Supplementary material for: Glioma-BioDP: database for visualization of molecular profiles to improve prognosis of brain cancer
Source: BMC Med Genomics. 2023 Jul 15;16:168. doi: 10.1186/s12920-023-01593-w (PMC10350252; doi:10.1186/s12920-023-01593-w)
Supplement: Supplementary file 2 — Additional file 2. [file 12920_2023_1593_MOESM2_ESM.xls]

## Sheet: Additional_table1_LGG_TCPA_RPPA
protein_ID	samples	mean	standard_dev	down	mean_down	up	mean_up
X1433EPSILON	427	0.239155	0.157523	113	0.174805	97	0.466456
X4EBP1	427	-0.542351	0.27554	97	-0.582265	88	-0.151093
X4EBP1_pS65	427	0.019124	0.278078	115	-0.200413	95	0.425049
X4EBP1_pT37T46	427	0.469215	0.657871	104	-0.133315	113	1.26768
X53BP1	427	-0.25657	0.479068	102	-0.683255	100	0.387438
ACC_pS79	427	-0.100887	0.506452	95	-0.17921	91	0.577852
ACC1	427	-0.148042	0.587634	87	-0.413595	94	0.592299
AKT	427	-0.191636	0.404008	95	0.055693	98	0.317218
AKT_pS473	427	1.04595	0.600018	103	1.53395	102	1.83399
AKT_pT308	427	0.844227	0.472204	102	0.597325	101	1.49275
AMPKALPHA	427	-0.151662	0.242758	109	-0.479535	108	0.15318
AMPKALPHA_pT172	427	-0.104959	0.379972	91	0.133268	106	0.338375
AR	427	-0.436714	0.305139	111	-0.203665	92	0.0210611
ASNS	427	-0.282444	0.398036	86	-0.26348	73	0.332746
ATM	427	-0.556347	0.617401	101	-0.184485	100	0.259225
BAK	427	-0.361882	0.408858	96	-0.54457	87	0.2053
BAX	427	-0.6477	0.464172	95	-0.499005	86	0.0452836
BCL2	427	0.0646845	0.349303	95	0.135565	87	0.574483
BCLXL	427	-0.0184366	0.269023	106	-0.26803	92	0.383761
BECLIN	427	0.00925956	0.08322	99	0.0424289	107	0.108754
BETACATENIN	427	1.04395	0.678485	91	1.35271	95	1.86498
BID	427	-0.327734	0.266887	87	-0.271775	68	0.107474
BIM	427	-0.589458	0.338459	107	-0.276593	98	-0.145471
CJUN_pS73	427	0.153226	0.164933	103	0.185153	84	0.407245
CKIT	427	1.01593	0.754795	134	0.725465	110	2.0164
CMET_pY1235	427	-0.0107221	0.0917778	95	0.0155543	78	0.119532
CMYC	427	-0.587101	0.355381	115	-0.62924	87	-0.0609552
CRAF	427	-0.114413	0.167932	100	0.01883	83	0.135918
CRAF_pS338	427	0.183051	0.196905	95	0.150811	95	0.444054
CASPASE7CLEAVEDD198	427	-0.894322	0.232047	88	-1.09675	83	-0.567857
CAVEOLIN1	427	-1.51572	0.7453	106	-1.77435	86	-0.338133
CD31	427	0.0775713	0.140916	102	0.0740465	95	0.265519
CD49B	427	0.0865911	0.345084	114	0.36522	92	0.587386
CDK1	427	-0.0945136	0.109372	74	-0.091914	61	0.0914706
CHK1	427	0.233862	0.118528	106	0.277915	101	0.39253
CHK1_pS345	427	0.300942	0.201729	99	0.241305	99	0.570057
CHK2	427	-0.642808	0.28251	97	-0.658155	86	-0.256731
CHK2_pT68	427	0.112945	0.156405	89	0.035877	77	0.342045
CIAP	427	0.0770314	0.136781	92	0.1494	88	0.258625
CLAUDIN7	427	-1.4005	0.149138	106	-1.52055	99	-1.2108
COLLAGENVI	427	-0.106792	0.307102	102	-0.079313	81	0.349577
CYCLINB1	427	-1.80629	0.416283	84	-1.8001	62	-1.0465
CYCLIND1	427	0.64524	0.384996	118	0.56453	117	1.1279
CYCLINE1	427	-0.662574	0.206693	87	-0.44639	89	-0.406041
DJ1	427	0.399526	0.310932	98	0.346415	93	0.826799
DVL3	427	0.0157819	0.299156	87	-0.0238085	97	0.411291
ECADHERIN	427	-3.17115	0.56616	116	-3.3744	94	-2.36888
EEF2	427	-0.866735	0.467545	78	-0.67434	88	-0.189048
EEF2K	427	-0.762365	0.38652	96	-0.578505	95	-0.275345
EGFR	427	0.906248	0.745453	87	1.46436	60	2.36112
EGFR_pY1068	427	0.777024	1.06291	26	0.53527	32	3.7319
EGFR_pY1173	427	0.510588	0.90951	9	0.54206	23	3.60369
EIF4E	427	-0.360695	0.130248	84	-0.435645	86	-0.188627
ERALPHA	427	-1.59631	0.17449	103	-1.66705	97	-1.34965
ERALPHA_pS118	427	-0.183288	0.130143	103	-0.21099	92	-0.00498503
ERK2	427	2.69675	0.860463	108	3.4538	102	3.85393
FIBRONECTIN	427	-1.1296	0.51457	94	-1.16565	72	-0.299578
FOXO3A	427	0.126019	0.133424	100	0.2728	95	0.302377
GAB2	427	0.996185	0.355955	98	-0.07566	106	1.4076
GATA3	427	-0.0300723	0.281273	92	0.149756	85	0.358653
GSK3ALPHABETA	427	0.25179	0.3021	122	-0.216155	102	0.679332
GSK3ALPHABETA_pS21S9	427	0.566257	0.634684	104	0.586296	98	1.36244
HER2	427	-0.928035	0.387849	72	-1.03945	58	-0.17987
HER2_pY1248	427	0.126364	0.529609	10	-0.190633	28	1.68985
HER3	427	-0.098196	0.572894	103	-0.52451	76	0.765786
HER3_pY1289	427	0.515804	0.259977	102	0.59923	91	0.902429
HSP70	427	-0.702206	0.882282	93	-0.16167	76	0.805579
IGFBP2	427	-0.729182	0.487209	105	-0.875495	72	0.102758
INPP4B	427	-0.0272127	0.332732	82	0.052285	101	0.37562
IRS1	427	0.165751	0.1911	100	0.174125	99	0.406168
JNK_pT183Y185	427	0.99034	0.371479	107	0.830605	86	1.54493
JNK2	427	0.271639	0.399924	96	0.898465	96	0.810673
KU80	427	-0.78834	0.439012	101	-0.9879	101	-0.249695
LCK	427	-0.385922	0.305186	100	-0.513305	92	0.0324498
LKB1	427	0.509376	0.398848	112	0.28793	101	1.06531
MAPK_pT202Y204	427	2.55904	1.03951	110	3.7474	102	3.91873
MEK1	427	1.38296	0.499592	125	1.6603	110	2.06526
MEK1_pS217S221	427	0.366332	0.340031	111	0.262999	84	0.887729
MIG6	427	0.0609234	0.142284	103	0.313016	87	0.271538
MRE11	427	0.142235	0.194562	87	0.0781638	80	0.416221
MTOR	427	0.120577	0.248763	77	0.207065	95	0.384783
MTOR_pS2448	427	0.489964	0.275373	89	0.279045	76	0.891646
NCADHERIN	427	1.1765	0.354262	104	0.92638	81	1.70896
NFKBP65_pS536	427	-0.192738	0.530757	105	-0.968605	100	0.523527
NF2	427	0.123311	0.385156	107	-0.039435	100	0.653095
NOTCH1	427	0.821311	0.266898	97	0.856505	97	1.17551
PCADHERIN	427	-0.030771	0.143915	97	0.107149	84	0.188875
P27	427	0.492655	0.267008	95	0.379715	73	0.89776
P27_pT157	427	0.139548	0.0901891	95	0.135529	78	0.27056
P38MAPK	427	-0.807536	0.379839	96	-0.65986	88	-0.308317
P38_pT180Y182	427	0.0164483	0.430236	98	-0.38595	96	0.558306
P53	427	0.0642886	0.26394	93	-0.21048	100	0.404986
P70S6K1	427	-0.0604675	0.248647	72	0.01419	83	0.243851
P70S6K_pT389	427	2.03664	0.816615	120	1.95465	100	3.18903
P90RSK_pT359S363	427	-0.218531	0.264508	101	-0.259715	92	0.131283
PAI1	427	-0.626431	0.529498	63	-0.93301	47	0.502163
PAXILLIN	427	0.265705	0.331476	106	0.289478	97	0.712358
PCNA	427	-0.515672	0.127848	97	-0.477855	81	-0.325162
PDK1_pS241	427	0.27312	0.429133	88	0.104575	104	0.817273
PEA15	427	1.95392	0.502259	93	2.7138	108	2.58798
PI3KP110ALPHA	427	0.468338	0.291029	92	0.514685	102	0.82746
PKCALPHA	427	2.89101	0.536276	89	3.0644	84	3.6031
PKCALPHA_pS657	427	2.70575	0.522366	82	2.0185	95	3.33829
PKCDELTA_pS664	427	1.81897	0.588176	116	1.68165	98	2.62335
PR	427	0.00617028	0.0806593	102	-0.00517885	103	0.102574
PRAS40_pT246	427	0.300375	0.228889	110	0.23432	109	0.597359
PTEN	427	0.828062	0.514907	95	0.994595	99	1.46322
RAD50	427	-0.59642	0.467456	97	-0.82725	91	0.0144818
RAD51	427	0.794174	0.639144	120	0.929815	100	1.67338
RB_pS807S811	427	1.1021	0.644759	107	0.92387	97	1.98744
S6	427	-1.35225	0.370726	92	-1.6401	107	-0.894402
S6_pS235S236	427	-0.440325	0.495721	93	-0.18823	91	0.237414
S6_pS240S244	427	-0.261116	0.454298	89	-0.23481	84	0.359532
SHC_pY317	427	0.196861	0.210852	83	0.22387	68	0.536663
SMAD1	427	0.317272	0.598522	114	0.270225	96	1.16595
SMAD3	427	0.0418524	0.40309	100	-0.171102	85	0.645052
SMAD4	427	-0.142038	0.125663	94	-0.276405	102	0.0127642
SRC	427	-0.281567	0.350256	105	-0.289741	96	0.169764
SRC_pY416	427	0.885252	0.591385	90	0.3824	72	1.83112
SRC_pY527	427	1.15308	0.524012	98	1.17968	108	1.77764
STAT3_pY705	427	-0.0455869	0.52474	114	0.048278	101	0.705795
STAT5ALPHA	427	-0.63174	0.350061	94	-0.7378	90	-0.123727
STATHMIN	427	0.134471	0.167463	87	0.17459	72	0.389403
SYK	427	-1.19206	0.629476	118	-1.42335	96	-0.326036
TUBERIN	427	0.695615	0.299345	89	0.73785	101	1.04469
VEGFR2	427	-1.22441	0.471735	85	-0.74655	94	-0.660192
XRCC1	427	-0.417963	0.213606	92	-0.298135	86	-0.125756
YAP	427	-0.340429	0.197473	86	-0.374935	72	-0.0319126
YAP_pS127	427	-1.06136	0.490455	98	-1.4093	88	-0.412089
YB1	427	-0.295212	0.22595	113	-0.111113	99	-0.00234098
YB1_pS102	427	0.0980372	0.170765	114	-0.0864105	87	0.350684
X4EBP1_pT70	427	-0.190266	0.179565	103	-0.08675	91	0.0618507
ARAF_pS299	427	0.0245184	0.133192	99	-0.004855	88	0.213629
ANNEXINVII	427	0.203721	0.19137	75	0.1345	85	0.442011
ARID1A	427	0.158788	0.172586	86	0.027065	98	0.367802
BRAF	427	0.624919	0.843954	120	1.08962	113	1.72483
BAD_pS112	427	-0.0353823	0.225529	110	0.146485	95	0.280997
BAP1C4	427	-0.469578	0.238671	76	-0.59322	93	-0.187629
BRCA2	427	-0.283973	0.154904	95	-0.389675	101	-0.082
CD20	427	-0.00127505	0.207673	88	-0.004565	85	0.283008
CYCLINE2	427	0.145235	0.203223	83	0.16143	95	0.419731
ETS1	427	-0.0353417	0.96831	119	-0.22818	82	1.48054
EIF4G	427	-0.735526	0.266562	83	-0.84005	81	-0.406899
FASN	427	-1.05533	0.489366	80	-0.584185	90	-0.455468
FOXO3A_pS318S321	427	0.12912	0.156348	99	0.189215	97	0.324384
FOXM1	427	-0.378885	0.259873	103	-0.358735	93	-0.0227151
G6PD	427	-0.217884	0.201008	98	-0.28314	83	0.0637535
GAPDH	427	-0.379945	0.680975	106	-1.0248	79	0.68298
GSK3_pS9	427	0.643012	0.530341	108	0.89529	107	1.29735
HEREGULIN	427	0.350319	0.156337	99	0.212575	104	0.554265
MYH11	427	-0.883214	0.841499	98	0.16734	81	0.404187
MYOSINIIA_pS1943	427	-1.45589	0.524903	116	-1.5451	103	-0.823812
NRAS	427	0.130858	0.119764	96	0.149762	93	0.289354
NDRG1_pT346	427	0.745655	0.672258	106	0.99573	91	1.72004
P21	427	-0.572798	0.199666	103	-0.40612	104	-0.317814
P27_pT198	427	-0.0625966	0.126298	81	-0.0491525	68	0.147636
P90RSK	427	0.129251	0.270935	94	0.393255	93	0.477937
PDCD4	427	-1.03735	0.523638	91	-0.43695	97	-0.373792
PDK1	427	0.637644	0.368011	112	0.69006	97	1.15726
PEA15_pS116	427	1.40143	1.16096	118	1.54586	97	3.07159
PI3KP85	427	0.112572	0.2482	85	0.102864	89	0.419339
PKCPANBETAII_pS660	427	1.92486	0.875305	104	3.3218	114	2.95618
PRDX1	427	0.484888	0.357926	92	0.53016	87	1.02099
RAB11	427	-0.136769	0.185275	114	-0.012645	88	0.133122
RAB25	427	-0.722224	0.414434	92	-0.903675	83	-0.163584
RAPTOR	427	0.13413	0.262379	107	0.21332	99	0.476287
RBM15	427	-0.921649	0.485438	81	-0.054585	78	-0.221532
RICTOR	427	-0.245086	0.277383	85	-0.194695	91	0.0934144
RICTOR_pT1135	427	0.120636	0.16166	99	0.30599	83	0.3431
SCD1	427	0.440055	0.237554	87	0.560015	91	0.731995
SF2	427	-0.140234	0.200019	95	-0.123401	104	0.0970901
TAZ	427	-0.148617	0.158747	81	-0.19163	57	0.118581
TIGAR	427	-0.149739	0.656072	92	0.17643	68	1.00624
TRANSGLUTAMINASE	427	-0.39007	0.214947	89	-0.180251	77	-0.0826772
TFRC	427	-1.44336	0.641455	99	-1.65975	81	-0.463597
TSC1	427	0.154938	0.368938	88	0.2894	96	0.619882
TUBERIN_pT1462	427	0.69489	0.345209	113	0.490255	112	1.11165
EPPK1	427	-2.67576	0.40793	110	-2.52255	101	-2.14679
XBP1	427	0.368366	0.925148	115	0.393515	82	1.87052
ACETYLATUBULINLYS40	427	3.64705	1.1911	109	2.3057	112	5.01462
P62LCKLIGAND	427	-0.675467	0.309146	83	-0.459225	80	-0.245772
X1433BETA	427	0.23789	0.229616	99	0.124272	84	0.594238
X1433ZETA	427	-0.167612	0.386106	119	0.377755	94	0.411671
ACVRL1	427	0.0360835	0.132318	95	0.133415	82	0.234387
DIRAS3	427	0.108239	0.13743	105	0.0590135	101	0.287071
ANNEXIN1	427	-1.43581	0.92917	111	-1.2679	86	0.0673333
PREX1	427	1.91392	0.594394	92	1.75565	103	2.64767
ADAR1	427	-0.051942	0.260618	101	-0.0589115	83	0.323654
JAB1	427	0.15161	0.227211	94	0.0170605	95	0.447038
CMET	427	0.0273779	0.0849974	102	0.052229	93	0.136358
CASPASE8	427	-0.372798	0.193959	105	-0.519855	92	-0.0956893
ERCC1	427	0.178941	0.208476	112	0.034428	106	0.458158
MSH2	427	-0.612694	0.27496	107	-0.13463	103	-0.266562
MSH6	427	-0.731917	0.372441	88	-0.674165	66	-0.136439
PARPCLEAVED	427	-0.163066	0.275189	83	-0.163563	106	0.128622
RB	427	0.083032	0.174466	90	0.30394	80	0.340539
SETD2	427	-0.051147	0.205441	87	-0.0991725	80	0.246838
SMAC	427	-0.23563	0.551666	120	-0.08574	100	0.521248
SNAIL	427	0.0259837	0.114961	101	0.047313	97	0.174378
BRD4	427	-1.41151	0.615733	82	-2.49295	83	-0.519752
CDK1_pY15	427	-0.0215258	0.240171	92	-0.21088	87	0.300285
ARAF	427	-0.423968	0.192714	92	-0.41035	93	-0.171192
BRAF_pS445	427	0.289833	0.440308	111	0.205387	101	0.897822
BCL2A1	427	-0.195457	0.192304	108	-0.114855	72	0.117611
CABL	427	-0.13547	0.214283	86	-0.296395	96	0.112224
CASPASE3	427	-0.0859078	0.217733	89	-0.153255	78	0.205489
CD26	427	-0.294368	0.12114	97	-0.256325	96	-0.129511
CHK1_pS296	427	-0.245094	0.139966	101	-0.06234	76	-0.0485702
COG3	427	-0.433023	0.220935	87	-0.707695	89	-0.136684
DUSP4	427	-0.173873	0.250294	104	-0.02471	102	0.14096
ERCC5	427	-0.244556	0.434094	93	-0.16871	95	0.306596
IGF1R_pY1135Y1136	427	-0.0208872	0.11163	107	0.32308	105	0.12201
IRF1	427	-0.198979	0.233859	104	-0.017526	94	0.112148
JAK2	427	-0.0854151	0.219836	90	-0.055398	89	0.191286
P16INK4A	427	0.111834	0.684931	92	-0.32496	84	1.10575
SHP2_pY542	427	0.587292	0.656811	81	1.0752	71	1.6512
PDL1	427	0.344507	0.278748	93	0.5775	76	0.746399

## Sheet: Additional_table2_GBM_TCPA_RPPA
protein_ID	samples	mean	standard_dev	down	mean_down	up	mean_up
X1433EPSILON	205	0.311489	0.166062	49	0.17912	39	0.567161
X4EBP1	205	-0.342092	0.320309	44	-0.46002	42	0.133945
X4EBP1_pS65	205	0.149508	0.289831	54	0.21244	47	0.578819
X4EBP1_pT37T46	205	0.955221	0.728923	55	0.70437	49	1.92051
X53BP1	205	-0.138268	0.600135	42	0.41027	49	0.51768
ACC_pS79	205	0.202026	0.561287	42	1.0649	47	0.896519
ACC1	205	0.0160377	0.485292	43	-0.65789	52	0.549382
AKT	205	0.168416	0.451104	36	-0.12941	45	0.671688
AKT_pS473	205	1.64113	0.812996	53	0.463	53	2.63976
AKT_pT308	205	1.0268	0.785035	56	0.42815	59	1.99104
AMPKALPHA	205	-0.10865	0.280112	49	0.18434	50	0.239903
AMPKALPHA_pT172	205	0.0423336	0.533779	38	-1.5837	53	0.591272
AR	205	-0.202924	0.334456	49	0.38242	44	0.272458
ASNS	205	0.242662	0.434716	56	0.0088114	44	0.855025
ATM	205	0.0116296	0.850085	29	0.09376	43	0.943791
BAK	205	-0.428082	0.492038	38	-0.56053	32	0.459857
BAX	205	-0.078884	0.409848	56	0.22046	53	0.427774
BCL2	205	-0.238505	0.33303	51	0.097238	46	0.219698
BCLXL	205	0.113788	0.378668	55	-0.45439	48	0.668695
BECLIN	205	0.084649	0.14331	37	0.083553	30	0.324751
BETACATENIN	205	0.697514	0.705203	35	0.5417	50	1.50987
BID	205	-0.0135366	0.299495	43	-0.096783	29	0.554461
BIM	205	-0.6242	0.406823	50	0.87384	45	-0.065095
CJUN_pS73	205	0.3323	0.309662	50	0.38978	45	0.789355
CKIT	205	0.231653	0.590369	57	-0.041713	49	1.05874
CMET_pY1235	205	0.0619831	0.164288	47	-0.13362	38	0.324081
CMYC	205	-0.482284	0.372261	53	-0.81781	37	0.105102
CRAF	205	0.0277847	0.211926	41	0.078843	49	0.276445
CRAF_pS338	205	0.152905	0.145899	52	0.19447	48	0.351886
CASPASE7CLEAVEDD198	205	-1.03834	0.271101	38	-0.54987	29	-0.549976
CAVEOLIN1	205	-0.769764	1.01437	61	-2.6728	49	0.60852
CD31	205	0.150055	0.405303	38	0.024774	28	0.908698
CD49B	205	0.0328682	0.344234	51	0.2059	46	0.517235
CDK1	205	-0.117647	0.23626	51	-0.35674	36	0.269063
CHK1	205	0.19696	0.189203	53	0.1117	40	0.494097
CHK1_pS345	205	0.0819909	0.123857	55	0.42607	46	0.255015
CHK2	205	-0.651898	0.325545	54	-0.98327	42	-0.190575
CHK2_pT68	205	0.131477	0.179931	47	-0.20034	42	0.39146
CIAP	205	0.0577076	0.286902	43	0.037696	48	0.393482
CLAUDIN7	205	-1.56681	0.207167	50	-1.6159	33	-1.21608
COLLAGENVI	205	0.15387	0.443919	45	0.40186	46	0.771462
CYCLINB1	205	-0.77274	0.677173	51	-1.7552	48	0.115066
CYCLIND1	205	0.111662	0.245559	48	-0.26335	39	0.492583
CYCLINE1	205	-0.62872	0.386217	42	-0.71896	32	0.0659669
DJ1	205	0.189302	0.445257	38	0.26467	46	0.718791
DVL3	205	-0.0722922	0.365035	37	0.10643	32	0.437327
ECADHERIN	205	-2.91723	0.483293	46	-2.8643	41	-2.2002
EEF2	205	-0.761788	0.598597	51	-0.48799	51	0.0269467
EEF2K	205	-0.373495	0.509725	52	-0.68415	55	0.253999
EGFR	205	1.84102	1.32374	69	3.2198	62	3.54413
EGFR_pY1068	205	2.35262	2.13349	68	1.2721	51	5.53552
EGFR_pY1173	205	1.72507	1.96627	54	0.49102	44	4.96355
EIF4E	205	-0.133813	0.172599	48	-0.16188	45	0.0894191
ERALPHA	205	-1.80118	0.330639	20	-1.9274	15	-0.943542
ERALPHA_pS118	205	-0.237275	0.171254	51	-0.07673	52	-0.0135408
ERK2	205	1.10991	0.630133	34	0.92534	47	1.75726
FIBRONECTIN	205	-0.455386	0.675637	52	-0.57244	46	0.516592
FOXO3A	205	0.184476	0.350683	22	0.12037	16	1.09381
GAB2	205	0.788573	0.414488	37	1.4561	52	1.22284
GATA3	205	-0.358712	0.213731	49	-0.47275	40	-0.0478052
GSK3ALPHABETA	205	0.173054	0.364196	39	-0.92523	49	0.579501
GSK3ALPHABETA_pS21S9	205	0.699768	0.640854	42	0.58316	50	1.41795
HER2	205	-0.285505	0.559919	51	-0.65615	44	0.556719
HER2_pY1248	205	0.719424	0.940556	44	0.76741	41	2.29852
HER3	205	0.150849	0.543097	56	-0.016514	52	0.905248
HER3_pY1289	205	0.423308	0.278201	47	0.27639	42	0.838673
HSP70	205	0.258313	1.04698	53	0.60097	42	1.78444
IGFBP2	205	0.824926	0.865403	46	0.72968	45	2.00872
INPP4B	205	-0.408381	0.293667	53	-0.2115	43	0.0250908
IRS1	205	0.0466971	0.230069	63	-0.010567	53	0.341986
JNK_pT183Y185	205	0.693198	0.362395	55	0.48554	54	1.15787
JNK2	205	-0.0892874	0.336934	54	-0.23544	52	0.356687
KU80	205	-0.605607	0.507741	34	-0.80685	47	-0.0400266
LCK	205	-0.327741	0.357667	53	0.090189	53	0.130408
LKB1	205	0.339083	0.240847	50	0.087562	42	0.652804
MAPK_pT202Y204	205	1.78678	0.802637	43	1.2474	44	2.86422
MEK1	205	0.703392	0.46283	41	1.1982	42	1.37251
MEK1_pS217S221	205	0.289461	0.355602	48	0.14007	48	0.776229
MIG6	205	0.121219	0.228774	46	-0.050836	39	0.50071
MRE11	205	0.126344	0.193061	46	0.1166	36	0.437561
MTOR	205	0.0998367	0.356785	37	0.32537	49	0.47112
MTOR_pS2448	205	0.277768	0.217787	43	0.14575	51	0.510336
NCADHERIN	205	1.21547	0.441985	42	0.79574	51	1.79205
NFKBP65_pS536	205	0.0797591	0.630605	55	-0.38167	52	0.874214
NF2	205	-0.110324	0.469654	44	-0.16155	44	0.512833
NOTCH1	205	0.788117	0.401215	45	0.93085	50	1.28926
PCADHERIN	205	-0.184535	0.193845	57	-0.21727	45	0.0914958
P27	205	0.125781	0.329284	44	0.4258	43	0.603284
P27_pT157	205	0.110877	0.153962	33	0.22225	33	0.354145
P38MAPK	205	-0.300259	0.302909	51	-0.26019	50	0.0879039
P38_pT180Y182	205	0.188288	0.434524	46	-0.21333	45	0.741516
P53	205	0.0299509	0.35038	40	0.22592	38	0.571156
P70S6K1	205	-0.102928	0.364436	34	0.016512	46	0.297844
P70S6K_pT389	205	1.10696	0.621443	58	0.83492	51	1.94821
P90RSK_pT359S363	205	0.0125347	0.238291	42	0.036265	27	0.448394
PAI1	205	1.05984	1.1698	58	1.9152	51	2.68508
PAXILLIN	205	0.288051	0.409056	46	0.48358	42	0.846987
PCNA	205	-0.35025	0.256805	46	-0.47621	41	0.0397957
PDK1_pS241	205	0.0491471	0.409134	30	0.19293	41	0.543787
PEA15	205	1.1408	0.772814	43	-0.29675	45	2.13993
PI3KP110ALPHA	205	0.361219	0.342189	39	0.15938	41	0.84916
PKCALPHA	205	1.92797	0.756097	43	2.5448	57	2.81666
PKCALPHA_pS657	205	1.95188	0.720918	41	2.7356	58	2.70239
PKCDELTA_pS664	205	0.858819	0.524924	58	1.6998	48	1.59656
PR	205	-0.213478	0.064196	23	-0.21181	20	-0.0756663
PRAS40_pT246	205	0.361992	0.260011	48	0.45682	49	0.700285
PTEN	205	0.256786	0.758272	43	0.62648	44	1.15113
RAD50	205	-0.667406	0.316055	36	-0.47754	32	-0.233687
RAD51	205	-0.0737393	0.35046	52	-0.14176	44	0.452514
RB_pS807S811	205	1.09518	0.722727	47	0.46263	54	1.93027
S6	205	-0.951645	0.532135	50	-0.6791	57	-0.336822
S6_pS235S236	205	0.235567	0.651254	51	0.59562	50	1.08766
S6_pS240S244	205	0.42657	0.725685	47	0.99134	51	1.34594
SHC_pY317	205	0.0865762	0.305395	33	0.11284	29	0.63636
SMAD1	205	0.326966	0.350369	49	0.082003	55	0.768216
SMAD3	205	-0.0684802	0.246453	54	-0.47716	46	0.269896
SMAD4	205	-0.0287098	0.263043	39	-0.17574	32	0.420277
SRC	205	-0.175317	0.292862	46	-0.2321	48	0.212817
SRC_pY416	205	1.2337	0.863329	42	1.2781	34	2.64595
SRC_pY527	205	0.970199	0.525372	47	0.94415	49	1.62989
STAT3_pY705	205	0.262394	0.443565	52	0.47948	48	0.84252
STAT5ALPHA	205	-0.135424	0.492783	48	-0.13408	51	0.492491
STATHMIN	205	0.168682	0.233654	49	0.048807	40	0.504754
SYK	205	-0.593796	0.803764	40	0.29614	45	0.496645
TUBERIN	205	0.464427	0.4023	37	0.83788	43	0.859625
VEGFR2	205	-0.840382	0.39456	56	-0.74143	55	-0.331217
XRCC1	205	-0.414847	0.228369	46	-0.28194	40	-0.0581334
YAP	205	-0.16764	0.235397	51	0.29247	41	0.192969
YAP_pS127	205	-0.804162	0.612804	49	-0.64785	54	-0.0657479
YB1	205	-0.243426	0.305225	51	-0.083388	45	0.163392
YB1_pS102	205	0.313204	0.215368	50	0.022448	46	0.612066
X4EBP1_pT70	205	-0.21508	0.179003	56	-0.095456	48	0.0302894
ARAF_pS299	205	-0.0610008	0.136936	37	0.22323	20	0.220699
ANNEXINVII	205	-0.188254	0.228883	39	-0.37553	25	0.243597
ARID1A	205	-0.0536098	0.205414	46	0.20394	42	0.23799
BRAF	205	0.241915	0.58566	44	0.94473	47	0.969147
BAD_pS112	205	0.107491	0.265366	44	0.14685	45	0.45857
BAP1C4	205	-0.361882	0.306382	37	-0.23214	42	0.0530766
BRCA2	205	-0.184487	0.171367	50	-0.2185	43	0.0595742
CD20	205	-0.0815076	0.218879	43	-0.23289	35	0.299423
CYCLINE2	205	-0.226119	0.247741	51	-0.21071	42	0.160138
ETS1	205	-0.744456	0.793747	53	-1.3565	41	0.544564
EIF4G	205	-0.196436	0.396282	42	-0.50183	53	0.223009
FASN	205	-0.723129	0.470234	48	-0.52058	48	-0.0795248
FOXO3A_pS318S321	205	0.0228533	0.159128	52	-0.023521	49	0.231434
FOXM1	205	-0.283834	0.307784	55	-0.38162	41	0.192763
G6PD	205	-0.432021	0.280896	48	-0.37479	38	-0.00174734
GAPDH	205	-0.163665	0.888251	54	0.62261	50	0.965701
GSK3_pS9	205	0.764871	0.650721	48	0.18363	52	1.5186
HEREGULIN	205	0.11633	0.294925	49	-0.30425	33	0.619632
MYH11	205	-1.45389	0.871248	45	-1.9478	34	0.168602
MYOSINIIA_pS1943	205	-1.02308	0.539293	44	-0.20758	51	-0.370873
NRAS	205	0.0342111	0.315256	26	-0.010185	18	0.771804
NDRG1_pT346	205	0.630994	0.668624	56	1.6586	53	1.51935
P21	205	-0.195442	0.317216	52	-0.59068	38	0.288778
P27_pT198	205	-0.126955	0.141354	47	-0.23184	32	0.111537
P90RSK	205	-0.0248234	0.25858	53	0.40878	48	0.313428
PDCD4	205	-1.29495	0.387785	48	-1.3327	44	-0.765801
PDK1	205	-0.0418225	0.20744	48	-0.13295	43	0.256268
PEA15_pS116	205	0.0429077	0.839714	44	-0.023428	33	1.51308
PI3KP85	205	0.106839	0.399443	41	0.93382	44	0.579583
PKCPANBETAII_pS660	205	0.791473	0.694983	44	1.5394	59	1.57708
PRDX1	205	0.0870907	0.396845	47	0.48816	41	0.662909
RAB11	205	-0.0729447	0.332824	47	-0.17294	36	0.465549
RAB25	205	-1.0846	0.394848	40	-0.92103	25	-0.336825
RAPTOR	205	0.1698	0.305073	42	0.0094718	61	0.492043
RBM15	205	-0.727578	0.543785	43	-0.49352	56	-0.127563
RICTOR	205	-0.359796	0.302103	60	-0.27752	56	0.000515871
RICTOR_pT1135	205	0.312053	0.252489	54	0.35981	43	0.680136
SCD1	205	-0.0804379	0.461797	25	0.023459	20	0.876401
SF2	205	-0.0118128	0.297038	25	0.027708	22	0.615965
TAZ	205	0.123356	0.418412	36	1.0485	29	0.947008
TIGAR	205	-0.0720366	0.321594	40	0.19261	35	0.421333
TRANSGLUTAMINASE	205	-0.574862	0.174253	48	-0.66109	47	-0.337041
TFRC	205	-0.794677	0.728149	45	-2.9109	50	0.136524
TSC1	205	0.189269	0.389591	31	0.12387	49	0.607909
TUBERIN_pT1462	205	0.712508	0.426782	52	0.83385	53	1.24841
EPPK1	205	-2.43511	0.577144	45	-2.377	32	-1.49366
XBP1	205	-0.247728	0.61182	49	-0.10856	34	0.858334
ACETYLATUBULINLYS40	205	2.66824	1.06393	44	2.7759	49	3.83526
P62LCKLIGAND	205	-0.418114	0.530251	49	-0.81396	34	0.470754
X1433BETA	205	0.101471	0.308034	26	0.039053	19	0.793397
X1433ZETA	205	-0.401655	0.23491	49	-0.53895	44	-0.0713716
ACVRL1	205	0.117863	0.293654	37	-0.058412	23	0.672187
DIRAS3	205	0.161264	0.512182	23	0.36297	16	1.44395
ANNEXIN1	205	0.150586	0.831744	49	0.64278	54	1.12493
PREX1	205	1.80009	0.809518	40	1.1817	51	2.75589
ADAR1	205	-0.242509	0.256176	51	-0.15617	50	0.0709496
JAB1	205	0.186641	0.503985	19	-0.0068271	14	1.61934
CMET	205	0.0459189	0.218692	36	0.15144	26	0.502047
CASPASE8	205	-0.132162	0.253506	52	-0.099321	45	0.223491
ERCC1	205	-0.0235888	0.241129	49	-0.10829	41	0.347083
MSH2	205	-0.278668	0.359764	46	-0.55122	32	0.305944
MSH6	205	-0.376515	0.474175	49	-0.20078	47	0.260937
PARPCLEAVED	205	-0.0701382	0.453721	21	0.36546	16	1.05923
RB	205	0.127031	0.270519	29	0.15524	21	0.695381
SETD2	205	0.0172448	0.334096	55	-0.14371	40	0.584259
SMAC	205	-0.663877	0.45357	49	-0.71944	46	-0.0346788
SNAIL	205	-0.0484096	0.276013	36	0.017894	33	0.443073
BRD4	205	-0.888699	0.52406	42	-0.95242	53	-0.296771
CDK1_pY15	205	0.108177	0.285684	51	0.13149	45	0.5214
ARAF	205	-0.0443841	0.255096	44	0.027362	62	0.223557
BRAF_pS445	205	0.131988	0.361761	37	0.27594	41	0.568698
BCL2A1	205	-0.0144156	0.233887	54	-0.1393	43	0.347139
CABL	205	0.0408119	0.148436	33	-0.019615	34	0.251778
CASPASE3	205	-0.0437312	0.181139	42	NA	35	0.243078
CD26	205	-0.140104	0.159849	46	NA	35	0.117434
CHK1_pS296	205	-0.0675193	0.174209	40	NA	30	0.21095
COG3	205	-0.313353	0.247665	42	NA	49	-0.0335416
DUSP4	205	-0.222674	0.412252	47	NA	42	0.407899
ERCC5	205	-0.183757	0.247094	41	NA	49	0.0933512
IGF1R_pY1135Y1136	205	0.167846	0.140152	42	NA	38	0.376148
IRF1	205	-0.279892	0.262612	43	NA	34	0.101707
JAK2	205	-0.242389	0.301772	40	NA	47	0.0907579
P16INK4A	205	-0.268691	0.842023	66	NA	55	0.993426
SHP2_pY542	205	1.0787	0.762895	47	NA	34	2.36291
PDL1	205	0.51275	0.434495	45	NA	37	1.24763
